# Supplementary material for: A Natural Monoterpene, Carvacrol, Mitigates Bisphenol A-Triggered Hepatorenal Oxidative Damage, Pro-Inflammatory Gene Expression, and Histopathological Alterations in Rats
Source: Life (Basel). 2026 Apr 10;16(4):643. doi: 10.3390/life16040643 (PMC13117251; doi:10.3390/life16040643)
Supplement: Supplementary file 1 [file life-16-00643-s001.zip]

Archive with 1 entries (1 files):
- life-4159569-supplementary.pdf
